# Supplementary material for: The cost of illness attributable to diabetic foot and cost-effectiveness of secondary prevention in Peru
Source: BMC Health Serv Res. 2015 Oct 26;15:483. doi: 10.1186/s12913-015-1141-4 (PMC4623251; doi:10.1186/s12913-015-1141-4)
Supplement: Additional file 1: — Cost estimates of procedures and preventative strategies using the ingredients-based approach (Peru, 2012). (XLS 57 kb) [file 12913_2015_1141_MOESM1_ESM.xls]

## Sheet: Supplementary
	Additional file 1: Cost estimates of procedures and preventative stragies using the ingredients-based approach (Peru, 2012)
	Exchange rate (PEN/USD)	2.64
	Source: Central Bank of Peru (http://www.bcrp.gob.pe)
	WOUND MANAGEMENT WITHOUT HOSPITALIZATION	Quantity	Public health hospital (Ministry of Health)
			Cost (in PEN)	Cost (in USD)	Source
	Outpatient		90	34.0909
	Emergency: consultation	1	16	6.06061	MINSA
	Outpatient visits: consultation	2	19	7.19697	MINSA
	Minor healing procedures	3	12	4.54545	MINSA
	Test		103.25	39.1098
	HbA1c	1	32	12.1212	MINSA
	Lipid profile	1	31.25	11.8371	MINSA
	X-ray	1	40	15.1515	MINSA
	Medication		14	5.30303
	Oral Antibiotics (Clindamicin 300mg)	56	0.25	0.094697	MINSA/DIGEMID-Observatory of drug prices
	Cost		207.25	78.5038
	WOUND DEBRIDEMENT	Quantity	Public health hospital (Ministry of Health)
			Cost (in PEN)	Cost (in USD)	Source
	Inpatient		1402	531.061
	Emergency: consultation	1	16	6.06061	MINSA
	Hospitalization: days	6	120	45.4545	MINSA			6days/The cost of diabetic foot (Driver et al).September/October 2010 Vol 100 No 5 Journal of the American Podiatric Medical Association	The cost of diabetic foot (Driver et al).September/October 2010 Vol 100 No 5 Journal of the American Podiatric Medical Association
	Evaluation by anesthesiologist	1	19	7.19697	MINSA
	Evaluation by cardiologist	1	19	7.19697	MINSA
	Anesthesiology medication	1	55	20.8333	MINSA/DIGEMID-Observatory of drug prices
	Surgical materials package	1	149	56.4394	Local Pharmacy
	Procedure: debridement	1	120	45.4545	MINSA
	Intermediate care unit (after procedure)	1	160	60.6061	MINSA
	Procedure: wound healing	6	24	9.09091	MINSA			Wound healing every day while hospitalisation
	Test		207.45	78.5795
	Antibiogram	1	25	9.4697	MINSA
	Pre-surgery tests	1	79.2	30	MINSA
	HbA1c	1	32	12.1212	MINSA
	Lipid profile	1	31.25	11.8371	MINSA
	X-ray	1	40	15.1515	MINSA
	Medication		176	66.6667
	Intravenous antibiotic (Ampicilin/Sulbactam 1.5g)	15	9	3.40909	MINSA/DIGEMID-Observatory of drug prices			AMPICILINA + SULBACTAM 1g+0.5g Inyectable: Assuming 1.5g per dose every 6 hours during 3 days	Guidelines for the treatment of diabetic ulcers
	Oral antibiotics (Clindamicin 300mg)	44	0.25	0.094697	MINSA/DIGEMID-Observatory of drug prices			Clindamicin 300mg c/6 hrs for 11 days.
	Peripheral line	2	15	5.68182	Local pharmaceutical distributor
	Outpatient		912.75	345.739
	Outpatient visit: consultation	12	19	7.19697	MINSA			Assumption: Total healing is reached after 6 months. Outpatients visits each 2 weeks.
	Topical dressing changes materials (surgycal gloves)	33	0.85	0.32197	MINSA/DIGEMID-Observatory of drug prices- Junio 2012			NHS. Foot Care for people with Diabetes
	Topical dressing changes materials (calcium alginate dressing)	33	7.9	2.99242	Local pharmaceutical distributor			NHS. Foot Care for people with Diabetes
	Minor healing procedures	33	12	4.54545	MINSA			http://www.google.com.pe/url?sa=t&rct=j&q=&esrc=s&source=web&cd=1&cad=rja&ved=0CB0QFjAA&url=http%3A%2F%2Fdocs.seace.gob.pe%2Fmon%2Fdocs%2Fprocesos%2F2004%2F002543%2F004353_MC-15201-2004-ESSALUD_GCA-BASES.doc&ei=_y6ZUJ-AFIqg9QTznYHQDw&usg=AFQjCNHvFSi48ObOkNqBH96vtXmpP4jpQA&sig2=uUZ8i8HInHj_4ltZ6fDnMQ
	Cost		2698.2	1022.05
	MINOR AMPUTATION	Quantity	Public health hospital (Ministry of Health)
			Cost (in PEN)	Cost (in USD)	Source
	Inpatient		2100	795.455
	Emergency: consultation	1	16	6.06061	MINSA
	Hospitalization: days	10	120	45.4545	MINSA			range: 10, 19, 30	10.7 days: The cost of diabetic foot (Driver et al).September/October 2010 Vol 100 No 5 Journal of the American Podiatric Medical Association 19 days: Aragon Thesis 30 days: Medina E, Villena A. Características clínicas del pie diabético. Bol Soc Per Med Intern. 2000:13:3-7.
	Evaluation by anesthesiologist	1	19	7.19697	MINSA
	Evaluation by cardiologist	1	19	7.19697	MINSA
	Anesthesiology medication	1	55	20.8333	MINSA/DIGEMID-Observatory of drug prices
	Surgical materials	1	211	79.9242	Local Pharmacy
	Procedure: foot amputation	1	320	121.212	MINSA
	Intermediate care unit (after procedure)	1	160	60.6061	MINSA
	Blood transfusion (unit)	2	50	18.9394	Local price
	Test		1547.25	586.08
	Doppler ecography	1	50	18.9394	MINSA
	Artheriography	1	404.8	153.333	MINSA
	HbA1c	1	32	12.1212	MINSA
	Lipid profile	1	31.25	11.8371	MINSA
	X-ray	1	40	15.1515	MINSA
	MRI	1	805	304.924	Essalud			Essalud - http://www.inen.sld.pe/portal/documentos/pdf/normas_legales/NUEVA_Resoluciones_Jefaturales/2008/06052011_010_2008.pdf	We recommend using magnetic resonance imaging (MRI) as the study of choice for patients who require further (ie, more sensitive or specific) imaging, particularly when soft tissue abscess is suspected or the diagnosis of osteomyelitis remains uncertain (strong, moderate).
	Bacteriology study	1	25	9.4697	MINSA
	Pre-surgery tests	1	79.2	30	MINSA
	Tissue biopsy	1	80	30.303	MINSA
	Medication		276.5	104.735
	Intravenous antibiotic (Ampicilin/Sulbactam 1.5g)	15	9	3.40909	MINSA/DIGEMID-Observatory of drug prices			AMPICILINA + SULBACTAM 1g+0.5g Inyectable: Assuming 1.5g per dose every 6 hours during 3 days
	Oral antibiotics (Clindamicin 300mg)	44	0.25	0.094697	MINSA/DIGEMID-Observatory of drug prices			Clindamicin 300mg c/6 hrs for 11 days.
	Peripheral line	6	15	5.68182	Local Pharmacy
	Pain relievers (Tramadol 100mg)	9	4.5	1.70455	MINSA/DIGEMID-Observatory of drug prices			Tramadol 100 mg every 8 hours for three days (BOTICA EL NIÑO), 3 días
	Outpatient		2000	757.576
	Outpatient visit: consultation	12	19	7.19697	MINSA
	Topical dressing changes materials (surgycal gloves)	196	0.85	0.32197	MINSA/DIGEMID-Observatory of drug prices- Junio 2012			196 apposite	17. Ragnarson Tennvall G, Apelqvist J, Eneroth M. Costs of deep foot infections in patients with diabetes mellitus. Pharmacoeconomics 2000; 18:225–38.	5. Apelqvist J, Ragnarson Tennvall G, Persson U, Larsson J. Diabetic foot ulcers in a multidisciplinary setting: an economic analysis of primary healing and healing with amputation. J Intern Med 1994; 235:463–71.	41. Ragnarson Tennvall G, Apelqvist J. Prevention of diabetes-related foot ulcers and amputations: a cost-utility analysis based on Markov model simulations. Diabetologia 2001; 44:2077–87.	42. Patout CA, Birke JA, Horswell R, Williams D, Cerise FP. Effectiveness of a comprehensive diabetes lower-extremity amputation preventive program in a predominantly low-income African-American population. Diabetes Care 2000; 23:1339–42.
	Topical dressing changes materials (calcium alginate dressing)	196	7.9	2.99242	Local pharmaceutical distributor			http://www.google.com.pe/url?sa=t&rct=j&q=&esrc=s&source=web&cd=1&cad=rja&ved=0CB0QFjAA&url=http%3A%2F%2Fdocs.seace.gob.pe%2Fmon%2Fdocs%2Fprocesos%2F2004%2F002543%2F004353_MC-15201-2004-ESSALUD_GCA-BASES.doc&ei=_y6ZUJ-AFIqg9QTznYHQDw&usg=AFQjCNHvFSi48ObOkNqBH96vtXmpP4jpQA&sig2=uUZ8i8HInHj_4ltZ6fDnMQ
	Outpatient visit: podiatrist	3	19	7.19697	MINSA
	Others (rehabilitation, orthopedic supplies and home care)		7680	2909.09
	Rehabilitation sessions	40	15	5.68182	MINSA			3 times per week
	Orthopedic foot	1	2500	946.97	Local Orthopedic Supplies
	Orthopedic crutches	1	80	30.303	Local Orthopedic Supplies
	Nursery: care at home (months per year)	6	750	284.091	Peru's basic salary			assuming working 30 days per month and 6 months
	Cost in PEN (2012)		13603.8	5152.94
	MAJOR AMPUTATION	Quantity	Public health hospital (Ministry of Health)
			Cost (in PEN)	Cost (in USD)	Source
	Inpatient		3242	1228.03
	Emergency: consultation	1	16	6.06061	MINSA
	Hospitalization: day	19	120	45.4545	MINSA			range: 10, 19, 30	10.7 days: The cost of diabetic foot (Driver et al).September/October 2010 Vol 100 No 5 Journal of the American Podiatric Medical Association 19 days: Aragon Thesis 30 days: Medina E, Villena A. Características clínicas del pie diabético. Bol Soc Per Med Intern. 2000:13:3-7.
	Evaluation by anesthesiologist	1	19	7.19697	MINSA
	Evaluation by cardiologist	1	19	7.19697	MINSA
	Evaluation by neumologist	1	19	7.19697	MINSA
	Anesthesiology medication	1	50	18.9394	MINSA/DIGEMID-Observatory of drug prices
	Surgical materials	1	211	79.9242	Local Pharmacy
	Procedure: leg amputation	1	368	139.394	MINSA
	Intermediate care unit (after procedure)	1	160	60.6061	MINSA
	Blood transfusion (unit)	2	50	18.9394	Local price
	Test		1547.25	586.08
	Doppler ecography	1	50	18.9394	MINSA
	Artheriography	1	404.8	153.333	MINSA
	HbA1c	1	32	12.1212	MINSA
	Lipid profile	1	31.25	11.8371	MINSA
	X-ray	1	40	15.1515	MINSA
	MRI	1	805	304.924	Essalud			Essalud - http://www.inen.sld.pe/portal/documentos/pdf/normas_legales/NUEVA_Resoluciones_Jefaturales/2008/06052011_010_2008.pdf	We recommend using magnetic resonance imaging (MRI) as the study of choice for patients who require further (ie, more sensitive or specific) imaging, particularly when soft tissue abscess is suspected or the diagnosis of osteomyelitis remains uncertain (strong, moderate).
	Bacteriology study	1	25	9.4697	MINSA
	Pre-surgery tests	1	79.2	30	MINSA
	Tissue biopsy	1	80	30.303	MINSA
	Medication		403	152.652
	Intravenous antibiotic (Ampicilin/Sulbactam 1.5g)	25	9	3.40909	MINSA/DIGEMID-Observatory of drug prices			AMPICILINA + SULBACTAM 1g+0.5g Inyectable: Assuming 1.5g per dose every 6 hours during 5 days
	Oral antibiotics (Clindamicin 300mg)	64	0.25	0.094697	MINSA/DIGEMID-Observatory of drug prices			Clindamicin 300mg c/6 hrs for 16 days.
	Peripheral line	6	4.5	1.70455	Local Phamacy
	Pain relievers (Tramadol 100mg)	9	15	5.68182	Local pharmaceutic distributor			Tramadol 100 mg every 8 hours for three days (BOTICA EL NIÑO), 3 días
	Outpatient		2038	771.97
	Outpatient visit: physician	12	19	7.19697	MINSA
	Topical dressing changes materials (surgycal gloves)	196	0.85	0.32197	MINSA/DIGEMID-Observatory of drug prices
	Topical dressing changes materials (calcium alginate dressing)	196	7.9	2.99242	MINSA			http://www.google.com.pe/url?sa=t&rct=j&q=&esrc=s&source=web&cd=1&cad=rja&ved=0CB0QFjAA&url=http%3A%2F%2Fdocs.seace.gob.pe%2Fmon%2Fdocs%2Fprocesos%2F2004%2F002543%2F004353_MC-15201-2004-ESSALUD_GCA-BASES.doc&ei=_y6ZUJ-AFIqg9QTznYHQDw&usg=AFQjCNHvFSi48ObOkNqBH96vtXmpP4jpQA&sig2=uUZ8i8HInHj_4ltZ6fDnMQ
	Outpatient visits: podiatrist	5	19	7.19697	MINSA
	Others (rehabilitation, orthopedic supplies and home care)		12200	4621.21
	Rehabilitation sessions	50	15	5.68182	MINSA			196 apposites	17. Ragnarson Tennvall G, Apelqvist J, Eneroth M. Costs of deep foot infections in patients with diabetes mellitus. Pharmacoeconomics 2000; 18:225–38.
	Orthopedic leg	1	6500	2462.12	Local Orthopedic Supplies			Ortopedia HNCH
	Wheelchair	1	450	170.455	Local Orthopedic Supplies
	Nursery: care at home (months per year)	6	750	284.091	Peru's basic salary
	Cost		19430.2	7359.94
	LOW STANDARD OF CARE	Quantity	Public health hospital (Ministry of Health)
			Cost (in PEN)	Cost (in USD)	Source
	Outpatient		34	12.8788
	Outpatient visit: consultation with physician	1	19	7.19697	MINSA
	Outpatient visit: consultation with podiatrist	1	15	5.68182	MINSA
	Test		136.85	51.8371
	HbA1c	1	32	12.1212	MINSA
	Lipid profile	1	31.25	11.8371	MINSA
	Creatinine	1	9.6	3.63636	MINSA
	Elektrocardiogram	1	24	9.09091	MINSA
	X-ray	1	40	15.1515	MINSA
	Cost		170.85	64.7159
	STANDARD OF CARE	Quantity	Public health hospital (Ministry of Health)
			Cost (in PEN)	Cost (in USD)	Source
	Outpatient		138.5	52.4621
	Outpatient visit: consultation with physician	6	19	7.19697	MINSA
	Outpatient visit: education session with nurse	1	9.5	3.59848	MINSA
	Outpatient visit: consultation with podiatrist	1	15	5.68182	MINSA
	Test		234.45	88.8068
	HbA1c	3	32	12.1212	MINSA
	Lipid profile	1	31.25	11.8371	MINSA
	Creatinine	2	9.6	3.63636	MINSA
	Elektrocardiogram	2	24	9.09091	MINSA
	X-ray	1	40	15.1515	MINSA
	Others (orthopedic supplies)		115	43.5606
	Off-loading: protective footwear (per pair)	1	115	43.5606	Local Orthopedic Supplies
	Cost		487.95	184.83
	INTENSIVE CARE AND AUTO-MONITORING	Quantity	Public health hospital (Ministry of Health)
			Cost (in PEN)	Cost (in USD)	Source
	Outpatient		138.5	52.4621
	Outpatient visit: consultation with physician	6	19	7.19697	MINSA
	Outpatient visit: education session with nurse	1	9.5	3.59848	MINSA
	Outpatient visit: consultation with podiatrist	1	15	5.68182	MINSA
	Test		234.45	88.8068
	HbA1c	3	32	12.1212	MINSA
	Lipid profile	1	31.25	11.8371	MINSA
	Creatinine	2	9.6	3.63636	MINSA
	Elektrocardiogram	2	24	9.09091	MINSA
	X-ray	1	40	15.1515	MINSA
	Others (orthopedic supplies)		115	43.5606
	Off-loading: protective footwear (per pair)	1	115	43.5606	Local Orthopedic Supplies
	Thermometer auto-monitoring intervention		585.078	221.621
	Thermometer (Temp Touch Foot Thermometer)	1	260	98.4848	Temp Touch Foot Thermometer
	Nurse calls: telephone service in minutes per year (about 5 minutes per day)	1825	0.1	0.0378788	Local prices
	Nurse calls: salary per year (about 5 minutes per day)	1825	0.078125	0.0295928	Peru's basic salary
	Cost		1073.03	406.45
